# Supplementary material for: Distribution and Risk of Cutaneous Leishmaniasis in Khyber Pakhtunkhwa, Pakistan
Source: Trop Med Infect Dis. 2023 Feb 20;8(2):128. doi: 10.3390/tropicalmed8020128 (PMC9962270; doi:10.3390/tropicalmed8020128)
Supplement: Supplementary file 1 [file tropicalmed-08-00128-s001.zip]

Archive with 1 entries (1 files):
- tropicalmed-2198817-supplementary.pdf
